# Supplementary material for: Assessment of alternative genotyping strategies to maximize imputation accuracy at minimal cost
Source: Genet Sel Evol. 2012 Jul 31;44(1):25. doi: 10.1186/1297-9686-44-25 (PMC3436735; doi:10.1186/1297-9686-44-25)
Supplement: Additional file 1 — Accuracy_Cost_Eval. The EXCEL spreadsheet provides information on the overall cost-accuracy of different genotyping imputation strategies. It allows varying the number of individual genotyped, the density of genotyping, and the cost per individual genotyped. [file 1297-9686-44-25-S1.xls]

## Sheet: Cost Calculation
	The Imputation Accuracy is Based on an Unidentified Data Set Which May Not Reflect Real data
		Scenarios	Other	MGS + PGS	MGD + PGD	Sire	Dam	Candidates	Individual cost	Accuracy of Imputation R2
		SC1	60k	60k	0	60k	0	384	!	0.888
		SC2	60k	60k	384	60k	384	384	20.576	0.935
		SC3	60k	60k	3k	60k	3k	384	24.7354	0.955
		SC4	60k	60k	6k	60k	6k	384	26.2803	0.956
		SC5	60k	60k	60k	60k	60k	384	34.8368	0.967
		SC6	60k	60k	0	60k	0	3k	!	0.968
		SC7	60k	60k	384	60k	384	3k	!	0.98
		SC8	60k	60k	3k	60k	3k	3k	35.576	0.985
		SC9	60k	60k	6k	60k	6k	3k	41.2803	0.988
		SC10	60k	60k	60k	60k	60k	3k	49.8368	0.99
		SC11	60k	60k	0	60k	0	6k	!	0.981
		SC12	60k	60k	384	60k	384	6k	!	0.987
		SC13	60k	60k	3k	60k	3k	6k	!	0.991
		SC14	60k	60k	6k	60k	6k	6k	48.576	0.991
		SC15	60k	60k	60k	60k	60k	6k	62.8368	0.996
		SC16	60k	60k	60k	60k	60k	60k	120	1
	Assumptions	N	Total numbers	Per animal numbers
	CANDIDATES	100000	1700000	1
	DAMS	11884	202028	0.11884
	SIRES	480	8160	0.0048
	Arrays costs	Dollars US
	60k	120
	6k	48
	3k	35
	384	20
	Per individual costs	Dollars US
	SIRE at 60k	0.576
	DAM at 60k	14.2608
	DAM at 6k	5.70432
	DAM at 3k	4.1594
	DAM at 384	2.3768
	CANDIDATE at 60k	120
	CANDIDATE at 6k	48
	CANDIDATE at 3k	35
	CANDIDATE at 384	20
